# Supplementary material for: A critical review and weight of evidence approach for assessing the bioaccumulation of phenanthrene in aquatic environments
Source: Integr Environ Assess Manag. 2021 Mar 22;17(5):911–25. doi: 10.1002/ieam.4401 (PMC8451923; doi:10.1002/ieam.4401)
Supplement: Supplementary file 2 — Supporting information. [file IEAM-17-911-s002.xlsm]

## Sheet: Generic Lab Conditions
	IN SILICO GENERIC FIELD ENVIRONMENTAL PROPERTIES
	Generic BAT Lab LII and LIII Environment
	Mean Water Temperature		15	(oC)	1 joule = 1 Pa.m3
	pH Water		7
	OrgCarb		0.2
	LabPOC		0	mg/L
	LabDOC		0	mg/L
	LabTOC		1.5	mg/L
	Dissolved Oxygen @ 95% Saturation		9.0307	(mg O2/L)
	Water Concentration (for BCF)		0.0109	mg/L
	Dietary Concentration (for BMF)		1	mg/kg
	Generic BAT Lab Fish
	Mass		0.01	kg
	Absorption of O2		0.65
	g feed/g fish		0.02	g feed/g fish/day
	EdA		1.9
	EdB		5.6e-09
		StorLip	MembLip	Protein	Carbohydrate	Water	Air	SerumAlbumin
	Organism Comp. %	4	1	14.7	0	80	0	0.3
	Feed Composition	17	1	56	10.3	15.7	0	0	Biomar Inicio Plus 0.8mm - http://szarvasiaquakultura.hu/wp-content/uploads/2017/05/BioMar-trout-feed-2016-English.pdf)
	Assimilation Efficiency	0.92	0.92	0.6	0.6	0.7	0	0.6

## Sheet: Generic Field Environ
	IN SILICO GENERIC FIELD ENVIRONMENTAL PROPERTIES
	Constants	Value	Units						Scaling Factors for Apparent Partition Coefficients of the Charged Species										Relative to Soil Solid Phase ion partitioning
	Kelvin	273.15	(K)							Acid	Base									Acid	Base
	Ideal Gas Law	8.314	(Pa.m3/mol.K)	1 joule = 1 Pa.m3					Octanol - Water	0.001	0.001								Freshwater Suspended Sediments	10	10
	Proportionality Constant - Organic Carbon/Octanol	0.35	(L/kg)						Suspended Sed Sorbent - Water	0.05	1								Soil Particulate	1	1
	∆OA Hoct	-73.9	(kJ/mol)						Soil Sorbent - Water	0.05	1								Sediment Particulate	2	2
	∆OW Hsol	-20.5	(kJ/mol)						Sediment Sorbent - Water	0.05	1
	∆AW Hvap	53.4	(kJ/mol)						Storage Lipid - Water	0.001	0.001
	Environmental Properties								Membrane Lipid - Water	0.1	0.1
	Mean Air Temperature	10	(oC)						Protein - Water	0.25	0.25
	Mean Water Temperature	10	(oC)						Serum Albumin - Water	1	0.1
	Dissolved Oxygen @ 95% Saturation	10.3322	(mg O2/L)
	Wind speed	14.4	(km/h)	*for LRTP only
	MODEL LII and LIII Environment
	Environmental Dimensions	Area	Depth	Volume	Volume Fraction	Density	Aqueous Phase															pka
	Phase	(m2)	(m)	(m3)		(kg/m³)	pH															4.88
	Air (Bulk)	100000000000	1000	100000000000000	1	1.18541														Kow	23442.3
	Air phase			99999999998000	1	1.18541														Koc	8204.8
	Aerosols			2000	2e-11	1690	5.6													Ksorb_i(water)	410.24	7	131.826	0.992471
	Water (Bulk)	10000000000	20	200000000000	1	1000														Ksorb_i(soil)	410.24	6	13.1826	0.929491
	Water phase			199998800000	0.999994	1000	7													Ksorb_i(sed)	410.24	7	131.826	0.992471
	Suspended sediment phase			1000000	5e-06	1500														Doc water	468.923
	Biota phase			200000	1e-06	1000	7.4													Doc soil	959.827
	Soil (Bulk)	90000000000	0.2	18000000000	1	1500.24														Doc sed	468.923
	Air phase			3600000000	0.2	1.18541														Dpoc
	Water phase			5400000000	0.3	1000	6													Ddoc
	Solid phase			9000000000	0.5	2400
	Sediment (Bulk)	10000000000	0.05	500000000	1	1280
	Water phase			400000000	0.8	1000	7
	Solid phase			100000000	0.2	2400
	Total Environment	100000000000		100218500000000																	7.5
	Densities	(kg/m³)
	Density of Air	1.18541	CALCULATED
	Density of Water	1000
	Density of Solids	2400
	Density of Suspended Solids	1500
	Density of Biota	1000
	Density of Aerosol	1690
	Density of Organic Carbon	1500
	Density of Lipid	900
	Density of Serum Albumin	1320
	Organic Carbon Mass Fractions	(kg/kg)
	Soil	0.02
	Sediment	0.04																			TOC		OrgCarb(susp) LabBMF	OrgCarb(susp) LabBCF
	Suspended Solids	0.2																			#NAME?	mg/L	0.26	0.933333
	Volume Fractions of Aerosols	(m3/m3)		(kg/kg)
	Octanol	0.1	90	0.0532544
	Water	0.4	400	0.236686
	Other (inert)	0.5	1200	0.710059
	Advection Flow Residence Times	(h)	(d)
	Air	100	4.16667
	Water	100000	4166.67
	Sediment (burial)	50000	2083.33
	Intermedia Transport Velocities	(m/h)	(m/year)	(m/d)
	Air side, air-water MTC (Ua)	5	43800	120
	Water side, air-water MTC (Uw)	0.05	438	1.2
	Rain rate (Ur)	0.0001	0.876	0.0024
	Aerosol dry deposition (Uaero)	10	87600	240
	Soil-air phase diffusion MTC (Usa)	0.02	175.2	0.48
	Soil-water phase transport MTC (Usw)	1e-05	0.0876	0.00024
	Soil-air boundary layer MTC (Us)	5	43800	120
	Sediment-water MTC (Ut)	0.0001	0.876	0.0024
	Sediment deposition (Ud)	5e-07	0.00438	1.2e-05
	Sediment resuspension (Ure)	2e-07	0.001752	4.8e-06
	Soil-water runoff (Uswr)	5e-05	0.438	0.0012
	Soil-solids runoff (Ussr)	1e-08	8.76e-05	2.4e-07
		(unitless)
	Scavenging ratio (Q)	200000
	Intermittant Precipitation parameters	(days)
	average duration of dry days (tdry)	5
	average duration of wet days (twet)	0.5

## Sheet: Generic Field Foodweb
IN SILICO GENERIC FIELD FOODWEB
Level II
					Organism Compostion																										Absorption Efficiencies
18	Representative Food Webs	Representative	Org Type, Respiration: 0 - none; 1 - water; 2 - air	Weight (kg)	Storage Lipid Content (kg/kg)	Membrane Lipid Content (kg/kg)	Protein Content (kg/kg)	Carbohydrate Content (kg/kg)	Water Content (kg/kg)	Serum Albumin Content (kg/kg)	Respiration - a	Respiration - b	Respiration - AF	Respiration rate (m3 / hr)	Water drininking - a	Water drininking - b	Drinking rate (m3 / hr)	Feeding - a	Feeding - b	Feeding AND Drinking rate Gd (m3 / hr)	Q	Growth rate (m3 / hr)	Urine excretion rate (m3 / hr)	Reproduction rate (m3/h)	Lactation rate (m3/h)	Ed - A	Ed - B		Temperature	Glomerular Filtration Factor, GFF (unitless)	Storage Lipid	Membrane Lipid	NLOM (Protein)	NLOM (Carbs)	Water	Air	Serum Albumin
0	Foliage vegetation	Various	0		0.00563059	0.00375372	0.0521351	0.10427	0.83421	0																			10
1	Root vegetation	Various	0		0.0054	0.0036	0.05	0.1	0.841	0																			10
2	Phytoplankton	Various	1	5.7e-08	0.005	0.005	0	0	0.99	0	6e-05	5.5		0						0		1.9019e-13							10		0.75	0.75	0.75	0.75	0.5	0	0.75
3	Zooplankton	Various	1	5.7e-08	0.015	0.005	0.15	0	0.83	0	1400	0.65		1.16083e-07				0.022	0.85	1.1622e-12		3.36848e-14				2.04	5e-08	0	10		0.75	0.75	0.75	0.75	0.5	0	0.75
4	Benthic invertebrate	Detritus feeder	1	0.011	0.015	0.005	0.15	0	0.83	0	1400	0.65		0.000316488				0.022	0.85	3.61386e-08		5.69966e-10				2.04	5e-08	0	10		0.75	0.75	0.75	0.75	0.5	0	0.75
5	Aquatic invertebrate	Water column feeder	1	1e-05	0.015	0.005	0.15	0	0.83	0	1400	0.65		3.33773e-06				0.022	0.85	9.39265e-11		2.10249e-12				2.04	5e-08	0	10		0.75	0.75	0.75	0.75	0.5	0	0.75
6	Soil invertebrate	Various	0		0.01	0.01	0.15	0	0.83	0																			10
7	Planktivorous Fish	Alewife (Aquaweb)	1	0.1	0.04	0.01	0.147	0	0.8	0.003	2.8	0.786		0.000996346				0.022	0.85	2.35933e-07	8	3.33223e-09				2.04	5e-08	0	10		0.9	0.9	0.6	0.6	0.7	0	0.6
8	Benthivorous Fish	White Sucker (aquaweb)	1	0.1	0.04	0.01	0.147	0	0.8	0.003	2.8	0.786		0.000996346				0.022	0.85	2.35933e-07	8	3.33223e-09				2.04	5e-08	0	10		0.9	0.9	0.6	0.6	0.7	0	0.6
9	Omnivorous Fish	Freshwater Drum (aquaweb)	1	0.5	0.06	0.01	0.147	0	0.78	0.003	2.8	0.786		0.00353021				0.022	0.85	9.26643e-07	8	1.20757e-08				2.04	5e-08	0	10		0.92	0.92	0.8	0.8	0.7	0	0.8
10	Piscivorous Fish	Walleye (aquaweb)	1	2.5	0.1	0.01	0.147	0	0.74	0.003	2.8	0.786		0.0125081				0.022	0.85	3.63946e-06	8	4.37609e-08				2.04	5e-08	0	10		0.93	0.93	0.8	0.8	0.7	0	0.8
11	Aquatic mammal (otter)	Otter	2	10	0.09	0.01	0.197	0	0.7	0.003	0.55	0.8	1.5	0.216892	0.05	0.9		0.07	0.82	9.36294e-05	45	2.31243e-07	7.6017e-05			1.06	2e-09	0	37	1	0.99	0.99	0.98	0.98	0.98	0	0.98
12	Terrestrial herbivore (caribou)	Caribou, deer	2	120	0.09	0.01	0.197	0	0.7	0.003	0.55	0.8	1	1.05559	0.05	0.9		0.08	0.75	0.000275744	10	2.4171e-07	0.000250607			1.31	3e-08	0	37	1	0.9	0.9	0.9	0.9	0.98	0	0.9
13	Terrestrial carnivore (wolf)	Wolf	2	90	0.14	0.01	0.147	0	0.7	0.003	0.55	0.8	1	0.838582	0.05	0.9		0.07	0.82	0.000236337	100	5.83896e-08	0.000197285			1.06	2e-09	0	37	1	0.99	0.99	0.99	0.99	0.98	0	0.99
14	Generic Fish	Generic Lab Fish	1	0.01	0.04	0.01	0.147	0	0.8	0.003	2.8	0.786		0.000155125				0.022	0.85	3.33264e-08	8	5.28123e-10				1.9	5.6e-09		15		0.92	0.92	0.6	0.6	0.7	0	0.6
15	Generic Invertebrate	Generic Lab Invert	1	1e-05	0.015	0.005	0.15	0	0.83	0	1400	0.65		3.33773e-06				0.022	0.85	9.39265e-11		2.10249e-12				2.04	5e-08	0	10		0.75	0.75	0.75	0.75	0.5	0	0.75
16	Sediment/Detritus	Sediment/Detritus	0		0	0	0	1	0	0																			10
17	Water	Drinking Water	0	1	0	0	0	0	1	0																			10
	kg-milk/cow2/year	5000	Enthalpies of Change
	Eggs/hen/yr	300		kJ/mol
	EmilkA	1.01	∆OA	-80
	EmilkB	1e-08	∆OW	-20
	DisEquilibriumFactor (DEF) - Foliage	1000000000	∆AW	60
	DisEquilibriumFactor (DEF) - Root	1000000
		0	1	2	3	4	5	6	7	8	9	10	11	12	13	14	15	16	17								Total	Trophic
	RAIDAR - Feeding Matrix	Foliage vegetation	Root vegetation	Phytoplankton	Zooplankton	Benthic invertebrate	Aquatic invertebrate	Soil invertebrate	Planktivorous Fish	Benthivorous Fish	Omnivorous Fish	Piscivorous Fish	Aquatic mammal	Terrestrial herbivore	Terrestrial carnivore	Generic Fish	Generic Invertebrate	Sediment/Detritus	Water								Ingested	Level
0	Foliage vegetation	0	0	0	0	0	0	0	0	0	0	0	0	0	0	0	0	0	1								0	1
1	Root vegetation	0	0	0	0	0	0	0	0	0	0	0	0	0	0	0	0	0	1								0	1
2	Phytoplankton	0	0	0	0	0	0	0	0	0	0	0	0	0	0	0	0	0	1								0	1
3	Zooplankton	0	0	1	0	0	0	0	0	0	0	0	0	0	0	0	0	0	0								1	2
4	Benthic invertebrate	0	0	0	0	0	0	0	0	0	0	0	0	0	0	0	0	1	0								1	2.5
5	Aquatic invertebrate	0	0	0.1	0.4	0	0	0	0	0	0	0	0	0	0	0	0	0.5	0								1	2.65
6	Soil invertebrate	0	0	0	0	0	0	0	0	0	0	0	0	0	0	0	0	0	1								0	1.5
7	Planktivorous Fish	0	0	0.5	0.5	0	0	0	0	0	0	0	0	0	0	0	0	0	0								1	2.5													% ingestion that is water (all sources)
8	Benthivorous Fish	0	0	0.1	0.25	0.65	0	0	0	0	0	0	0	0	0	0	0	0	0								1	3.225	0	0	0.099	0.2075	0.5395	0	0	0	0	0		0	0.846
9	Omnivorous Fish	0	0	0.1	0.1	0.2	0	0	0.3	0.3	0	0	0	0	0	0	0	0	0								1	3.5175	0	0	0.099	0.083	0.166	0	0	0.24	0.24	0		0	0.828
10	Piscivorous Fish	0	0	0	0	0	0	0	0.4	0.3	0.3	0	0	0	0	0	0	0	0								1	4.02275	0	0	0	0	0	0	0	0.32	0.24	0.234		0	0.794
11	Aquatic mammal	0	0	0	0	0.0853423	0	0	0.298698	0.298698	0.170685	0	0	0	0	0	0	0	0.146577								0.853423	3.95725
12	Terrestrial herbivore	0.438	0	0	0	0	0	0	0	0	0	0	0	0	0	0	0	0	0.562								0.438	2
13	Terrestrial carnivore	0	0	0	0	0	0	0	0	0	0	0	0	0.494	0	0	0	0	0.506								0.494	3
14	Generic Fish	0	0	0.5	0.5	0	0	0	0	0	0	0	0	0	0	0	0	0	0								1	2.5
15	Generic Invertebrate	0	0	0.1	0.4	0	0	0	0	0	0	0	0	0	0	0	0	0.5	0								1	2.65
																												1.5	Sediment/Detritus TL
																												3.00312
																															1.5	TL Sediment/Detritus
				0.005
	Water intake % from all sources: Feeding Matrix*Water content of Food	Foliage vegetation	Root vegetation	Phytoplankton	Zooplankton	Benthic invertebrate	Soil invertebrate	Planktivorous Fish	Benthivorous Fish	Omnivorous Fish	Piscivorous Fish	Aquatic mammal	Terrestrial herbivore	Terrestrial carnivore	Avian omnivore - small	Avian omnivore - scavenger	Sediment	Water										SUM
	Planktivorous Fish	0	0	0.495	0.415	0	0	0	0	0	0	0	0	0	0	0	0	0	0	0	0	0	0	0	0	0	0	0.91
	Benthivorous Fish	0	0	0.099	0.2075	0.5395	0	0	0	0	0	0	0	0	0	0	0	0	0	0	0	0	0	0	0	0	0	0.846
	Omnivorous Fish	0	0	0.099	0.083	0.166	0	0.24	0.24	0	0	0	0	0	0	0	0	0	0	0	0	0	0	0	0	0	0	0.828
	Piscivorous Fish	0	0	0	0	0	0	0.32	0.24	0.234	0	0	0	0	0	0	0	0	0	0	0	0	0	0	0	0	0	0.794
	Aquatic mammal	0	0	0	0	0.0708341	0	0.238958	0.238958	0.133134	0	0	0	0	0	0	0	0.146577	0	0	0	0	0	0	0	0	0	0.828462
	Terrestrial herbivore	0.365384	0	0	0	0	0	0	0	0	0	0	0	0	0	0	0	0.562	0	0	0	0	0	0	0	0	0	0.927384
	Terrestrial carnivore	0	0	0	0	0	0	0	0	0	0	0	0.3458	0	0	0	0	0.506	0	0	0	0	0	0	0	0	0	0.8518

## Sheet: Updates
	Updates in v1.021:
	Updates to BAT output:
	R	Checks to see if study reliability would like to be checked again on all study entry sheets
	R	Field TMF studies can be critically failed now
	R	Control length of report references page
	R	Benchmarking Plots only show studies with reliability AND relevance > 0
	R	Results and Report summary sheets: Lab BMF non-growth corrected value output correctly
	R	Chemical Summary-IOC summary of HLAW_T(medium) now correctly output
	R	Add biotransformation citations to citation list in report
	Updates to BAT calculations:
	R	Biotrans weighted average calculation starts on correct line
	R	Zfish for ionics calculation - adjustment for pH
	New to v1.1:
	R	add invertebrate BCF lab study sheet
	R	fish lab BCF DET used for invert lab BCF DET
	R	update study counters and output
	R	update initialization form to include lab BCF Invert
	R	update report summary to include lab BCF Invert weighting
	R	update sorting abilities in results/report sheets
	R	update inclusion/exclusion in/from strength of evidence calculation
	R	add "Species" input to Lab Fish BCF, Lab Invert BCF and Lab BMF
	R	increase number of studies able to enter 25per B-metric, 20 per biotrans, max 100 biotrans; max 300 for B metrics
	R	add in unlocked Work Area sheet
	R	Removal of constraints around input of Lab study details for Lab BCF fish, invert and Lab BMF
	R	Harmonize foodweb with RAIDAR 2.9942
	R	update BMFSSL aq output to be concentration based rather than fugacity based
	R	fugacity ratio calculation is no longer growth corrected for results sheet output
	R	fugacity ratios not calculated if required study inputs are not present
	R	growth corrections not output if kG is not reported

## Sheet: Output - D-Values
			Zoobenth	Fish	Fish	Phytoplankton	Phyto	Phyto	Phyto	Phyto	Phyto	Phyto	Zooplankton	Zoo	Zoo	Zoo	Zoo	Zoo	Zoo	Benthic Invertebrate	Benthic	Benthic	Benthic	Benthic	Benthic	Benthic	Aquatic Invertebrate	AqInvert	AqInvert	AqInvert	AqInvert	AqInvert	AqInvert	Fish - 1	Fish - 1	Fish - 1	Fish - 1	Fish - 1	Fish - 1	Fish - 1	Fish - 2	Fish - 2	Fish - 2	Fish - 2	Fish - 2	Fish - 2	Fish - 2	Fish - 3	Fish - 3
#	CAS #	Chemical Name	Ed	Ed	Ew	Dvent Zw	k1	k2	Dm	Dg	fugacity-diet	fugacity	Dvent Zw	Ddiet	Dfeces	Dm	Dg	fugacity-diet	fugacity	Dvent Zw	Ddiet	Dfeces	Dm	Dg	fugacity-diet	fugacity	Dvent Zw	Ddiet	Dfeces	Dm	Dg	fugacity-diet	fugacity	Dvent Zw	Ddiet	Dfeces	Dm	Dg	fugacity-diet	fugacity	Dvent Zw	Ddiet	Dfeces	Dm	Dg	fugacity-diet	fugacity	Dvent Zw	Ddiet
						(mol/Pa.hr)	(mol/Pa.hr)	(mol/Pa.hr)	(mol/Pa.hr)	(mol/Pa.hr)	(Pa)	(Pa)	(mol/Pa.hr)	(mol/Pa.hr)	(mol/Pa.hr)	(mol/Pa.hr)	(mol/Pa.hr)	(Pa)	(Pa)	(mol/Pa.hr)	(mol/Pa.hr)	(mol/Pa.hr)	(mol/Pa.hr)	(mol/Pa.hr)	(Pa)	(Pa)	(mol/Pa.hr)	(mol/Pa.hr)	(mol/Pa.hr)	(mol/Pa.hr)	(mol/Pa.hr)	(Pa)	(Pa)	(mol/Pa.hr)	(mol/Pa.hr)	(mol/Pa.hr)	(mol/Pa.hr)	(mol/Pa.hr)	(Pa)	(Pa)	(mol/Pa.hr)	(mol/Pa.hr)	(mol/Pa.hr)	(mol/Pa.hr)	(mol/Pa.hr)	(Pa)	(Pa)	(mol/Pa.hr)	(mol/Pa.hr)
1	2	3	4	5	6	7	8	9	10	11	12	13	14	15	16	17	18	19	20	21	22	23	24	25	26	27	28	29	30	31	32	33	34	35	36	37	38	39	40	41	42	43	44	45	46	47	48	49	50
1	178.23	1.09	0.499842	0.506159	0.549552	1.03376e-08	5547.78	5.9071	0	1.39987e-10	0	1.22665e-08	4.8818e-08	4.27576e-10	1.07004e-10	0	5.24487e-11	1.22665e-08	1.24993e-08	0.000133097	0.00022128	6.97131e-06	0	8.87461e-07	1.24326e-08	3.1257e-08	1.40366e-06	3.20256e-07	1.72372e-08	0	3.27367e-09	1.24369e-08	1.50503e-08	0.000419006	0.000136919	1.78472e-05	0.00268921	1.15846e-05	1.24246e-08	2.20245e-09	0.000419006	0.000176137	2.50788e-05	0.00268921	1.15846e-05	2.53589e-08	3.07674e-09	0.0014846	0.00123197
1	RAIDAR test	RAIDAR test	0.498998	0.506125	0.550245	4.10811e-07	10430.8	5.33283	0	6.16207e-09	0	5.10696e-09	9.82061e-07	1.87897e-08	4.69961e-09	0	2.38121e-09	5.10696e-09	5.24347e-09	0.00267747	0.0148192	0.00037048	0	4.02914e-05	5.18356e-09	2.93679e-08	2.82371e-05	2.07351e-05	8.50812e-07	0	1.48627e-07	5.18683e-09	8.68497e-09	0.00842904	0.00615508	0.000836143	6.09022e-12	0.000518144	5.20056e-09	7.73789e-09	0.00842904	0.00798405	0.00119526	6.09022e-12	0.000518144	2.18157e-08	2.14811e-08	0.0298654	0.0552216
[truncated: 148 more columns]

## Sheet: Output - Fate D-values
				Air	Air	Air		Water	Water	Water		Soil	Soil	Soil		Sediment	Sediment	Sediment		Foliage	Foliage	Foliage		Root	Root	Root		Air to Water	Air to Soil	Air to Foliage	Water to Air	Water to Sediment	Soil to Air	Soil to Water	Soil to Root	Sediment to Water	Foliage to Air	Foliage to Soil	Foliage to Root	Root to Foliage		Air to Water	Air to Water	Air to Water	Air to Water	Air to Water	Air to Water	Air to Soil	Air to Soil
#	CAS #	Chemical Name		DR - Vapour	DA - Bulk	DT - Bulk		DR - Bulk	DA - Bulk	DT - Bulk		DR - Bulk	DA - Bulk	DT - Bulk		DR - Bulk	DA - Bulk	DT - Bulk		DR - Bulk	DA - Bulk	DT - Bulk		DR - Bulk	DA - Bulk	DT - Bulk		D01	D02	D04	D10	D13	D20	D21	D25	D31	D40	D42	D45	D54		Dvwa	Dvww	Dv (w)	Drw2	Dqd2	Dqw2	Drw3	Dqd3
				(mol / Pa * h)	(mol / Pa * h)	(mol / Pa * h)		(mol / Pa * h)	(mol / Pa * h)	(mol / Pa * h)		(mol / Pa * h)	(mol / Pa * h)	(mol / Pa * h)		(mol / Pa * h)	(mol / Pa * h)	(mol / Pa * h)		(mol / Pa * h)	(mol / Pa * h)	(mol / Pa * h)		(mol / Pa * h)	(mol / Pa * h)	(mol / Pa * h)		(mol/Pa * h)	(mol/Pa * h)	(mol/Pa * h)	(mol/Pa * h)	(mol/Pa * h)	(mol/Pa * h)	(mol/Pa * h)	(mol/Pa * h)	(mol/Pa * h)	(mol/Pa * h)	(mol/Pa * h)	(mol/Pa * h)	(mol/Pa * h)		(mol/Pa * h)	(mol/Pa * h)	(mol/Pa * h)	(mol/Pa * h)	(mol/Pa * h)	(mol/Pa * h)	(mol/Pa * h)	(mol/Pa * h)
1	2	3	4	5	6	7	8	9	10	11	12	13	14	15	16	17	18	19	20	21	22	23	24	25	26	27	28	29	30	31	32	33	34	35	36	37	38	39	40	41	42	43	44	45	46	47	48	49	50
1	178.23	1.09		0	4.47363e+08	4.47363e+08		0	1.56916e+06	1.56916e+06		0	2.94231e-09	2.94231e-09		0	2.35813e+06	2.35813e+06		N/A	N/A	N/A		N/A	N/A	N/A		N/A	N/A	N/A	N/A	N/A	N/A	N/A	N/A	N/A	N/A	N/A	N/A	N/A		N/A	N/A	N/A	N/A	N/A	N/A	N/A	N/A
1	RAIDAR test	RAIDAR test		0	4.51989e+08	4.51989e+08		0	3.3166e+07	3.3166e+07		0	1.97273e-07	1.97273e-07		0	1.57904e+08	1.57904e+08		N/A	N/A	N/A		N/A	N/A	N/A		N/A	N/A	N/A	N/A	N/A	N/A	N/A	N/A	N/A	N/A	N/A	N/A	N/A		N/A	N/A	N/A	N/A	N/A	N/A	N/A	N/A
[truncated: 117 more columns]

## Sheet: Output - Fugacity
Level II				Environmental Fugacities - Unit Emission (Pa)					Foodweb Fugacities - Unit emission (Pa)																											Diet Fugacities (Pa) - Unit Emission (Pa)
	CAS #	ChemName	SMILES		Air	Water	Soil	Sediment		Foliage	Root	Phytoplankton	Zooplankton	Benthic	Aquatic Invert	SoilOrg	Fish1	Fish2	Fish3	Fish4	aqMam	TerrHerb	TerrCarn	AvHerb	AvCarn	Poultry1	Poultry2	Pig	Cow1	Cow2	Dairy	Milk	Egg	Dairycalf	Human		Foliage	Root	Phytoplankton	Zooplankton	Benthic	Aquatic Invert	SoilOrg	Fish1	Fish2	Fish3	Fish4	aqMam	TerrHerb
					Pa	Pa	Pa	Pa		Pa	Pa	Pa	Pa	Pa	Pa	Pa	Pa	Pa	Pa	Pa	Pa	Pa	Pa	Pa	Pa	Pa	Pa	Pa	Pa	Pa	Pa	Pa	Pa	Pa	Pa		Pa	Pa	Pa	Pa	Pa	Pa	Pa	Pa	Pa	Pa	Pa	Pa	Pa
1	2	3	4	5	6	7	8	9	10	11	12	13	14	15	16	17	18	19	20	21	22	23	24	25	26	27	28	29	30	31	32	33	34	35	36	37	38	39	40	41	42	43	44	45	46	47	48	49	50
1	178.23	1.09	4.47		1.24326e-08	1.24326e-08	1.24326e-08	1.24326e-08		1.1488e-08	1.18889e-08	1.22665e-08	1.24993e-08	3.1257e-08	1.50503e-08	1.24326e-08	2.20245e-09	3.07674e-09	1.96803e-09	1.22887e-09	1.67976e-09	2.68891e-10	3.68529e-12	2.44524e-09	1.50503e-08												0	0	0	1.22665e-08	1.24326e-08	1.24369e-08	0	1.24246e-08	2.53589e-08	6.88664e-09	2.35536e-09	6.27912e-08	1.9311e-07
1	RAIDAR test	RAIDAR test	RAIDAR test		5.18356e-09	5.18356e-09	5.18356e-09	5.18356e-09		8.02473e-10	4.49443e-09	5.10696e-09	5.24346e-09	2.93679e-08	8.68497e-09	5.18356e-09	7.73789e-09	2.14811e-08	2.70871e-08	4.4137e-08	2.37075e-05	1.42124e-07	1.27949e-05	1.59522e-06	5.38494e-05	1.69468e-07	2.51628e-08	3.59997e-07	1.25192e-07	8.31789e-09	8.22957e-09	8.22957e-09	2.51628e-08	8.31789e-09	1.58915e-05		0	0	0	5.10696e-09	5.18356e-09	5.18683e-09	0	5.20056e-09	2.18157e-08	1.55578e-08	1.85166e-08	3.90849e-07	1.70076e-08
								-8.28537
[truncated: 114 more columns]

## Sheet: Output - Z
Z-values	mol/m3∙Pa			Z-total (ionic and non-ionic combined) (mol/m3∙Pa)																									Z-total (ionic and non-ionic combined) (mol/m3∙Pa)
				Bulk	Bulk	Bulk	Bulk		Air	Air	Air	Air		Water	Water	Water	Water		Soil	Soil	Soil	Soil		Sediment	Sediment	Sediment	Sediment		Foodweb Z values
				Air	Water	Soil	Sediment		Vapour	Water	Solid	Biota		Vapour	Water	Solid	Biota		Vapour	Water	Solid	Biota		Vapour	Water	Solid	Biota		Foliage	Root	Phytoplankton	Zooplankton	Benthic	Aquatic Invert	SoilOrg	Fish1	Fish2	Fish3	Fish4	aqMam	TerrHerb	TerrCarn	fishgen	invertgen	detritus	aqua
1	2	3	4	5	6	7	8	9	10	11	12	13	14	15	16	17	18	19	20	21	22	23	24	25	26	27	28	29	30	31	32	33	34	35	36	37	38	39	40	41	42	43	44	45	46	47	48	49	50
1	178.23	1.09	4.47	0.000447363	0.784579	294.231	235.813		0.000447293	0.765246	3500.32	0		0	0.765246	3675.02	962.814		0.000447293	0.765246	588.003	0		0	0.765246	1176.01	0		904.912	867.922	736.036	1557.04	1557.04	1557.04	1700.61	3476.54	3476.54	4644.98	6966.47	383.854	383.854	550.297	1981.48	1557.04	12250.1	0.765246
1	RAIDAR test	RAIDAR test	RAIDAR test	0.000451989	16.583	19727.3	15790.4		0.000447293	15.3129	234800	0		0	15.3129	246533	37481		0.000447293	15.3129	39445.4	0		0	15.3129	78890.7	0		40377.5	40378.1	32399.5	70690.9	70690.9	70690.9	77009	155495	155495	206962	309219	13653.7	13653.7	19471.3	7578.16	13653.7	13653.7	13653.7	25606.6	25606.6	25606.6
					1000000000000#
[truncated: 318 more columns]

## Sheet: Output - BioAcc
Level II			log KAW		BAF wet weight, total water - aquatic species									BAF wet weight, freely dissolved water- aquatic species									BAF lipid weight, total water - aquatic species (BAFww/Lipid)/water conc									BAF lipid weight, freely-dissolved water - aquatic species (BAFww/Lipid)/fd water conc									BMF wet weight
	CAS #	ChemName	SMILES	Theta, freely dissolved fraction	Phyto	Zoo	Benthic Invert	Aquatic Invert	Fish1	Fish2	Fish3	Fish4		Phyto	Zoo	Benthic Invert	Aquatic Invert	Fish1	Fish2	Fish3	Fish4		Phyto	Zoo	Benthic Invert	Aquatic Invert	Fish1	Fish2	Fish3	Fish4		Phyto	Zoo	Benthic Invert	Aquatic Invert	Fish1	Fish2	Fish3	Fish4		Fish1	Fish2	Fish3	Fish4	Aquatic mammal	Terrestrial herbivore	Terrestrial carnivore	Avian omnivore - small	Avian omnivore - scavenger
1	2	3	4	5	6	7	8	9	10	11	12	13	14	15	16	17	18	19	20	21	22	23	24	25	26	27	28	29	30	31	32	33	34	35	36	37	38	39	40	41	42	43	44	45	46	47	48	49	50
1	178.23	1.09	4.47	0.976551	926.52	1999.19	4999.39	2407.22	788.152	1101.02	942.859	886.546		948.768	2047.19	5119.43	2465.02	807.077	1127.46	965.499	907.834		92652	99959.4	249969	120361	15763	22020.4	13469.4	8059.51		94876.8	102360	255972	123251	16141.5	22549.1	13792.8	8253.04		0.538876	0.286593	0.506851	0.954902	0.057899	0.0228387	0.0366955	262.4
1	RAIDAR test	RAIDAR test	RAIDAR test	0.925499	1927.05	4321.7	24205.2	7158.21	14065	39045.6	65677.1	160599		2082.17	4669.59	26153.7	7734.44	15197.2	42188.7	70964	173527		192705	216085	1.21026e+06	357911	281300	780912	938244	1.45999e+06		208217	233480	1.30768e+06	386722	303944	843775	1.01377e+06	1.57752e+06		4.50265	2.29615	3.07061	4.33772	130.729	132.178	262.679	65.6202	78.4521
[truncated: 38 more columns]

## Sheet: Output - TMF
									All Organism Log(Fugacities)																											Aquatic/AqMammal/AvScavenger Log(Fugacities)											Terrestrial Log(Fugacities)
Level II	CAS #	ChemName	SMILES		AqTMF	AqMTMF	TerrTMF		Foliage vegetation	Root vegetation	Phytoplankton	Zooplankton	Benthic invertebrate	Aquatic invertebrate	Soil invertebrate	Planktivorous Fish	Benthivorous Fish	Omnivorous Fish	Piscivorous Fish	Aquatic mammal (otter)	Terrestrial herbivore (caribou)	Terrestrial carnivore (wolf)	Avian omnivore - small	Avian omnivore - scavenger	Poultry1	Poultry2 - egg layer	Swine	Cow1 - beef	Cow2 - dairy	Bulk dairy	Dairy milk	Chicken egg	Dairy calf	Human - adult male		Phytoplankton	Zooplankton	Benthic Invert	Aquatic Invert	Fish1	Fish2	Fish3	Fish4	Aquatic Mammal	Avian Scavenger		Foliage	TerrHerb	TerrCarn
									1	1	1	2	2.5	2.65	1.5	2.5	3.225	3.5175	4.02275	3.95725	2	3														1	2	2.5	2.65	2.5	3.225	3.5175	4.02275	3.95725			1	2	3
1	2	3	4	5	6	7	8	9	10	11	12	13	14	15	16	17	18	19	20	21	22	23	24	25	26	27	28	29	30	31	32	33	34	35	36	37	38	39	40	41	42	43	44	45	46	47	48	49	50
1	178.23	1.09	4.47		0.4244	0.4161	0.0179		-7.93975	-7.92486	-7.91128	-7.90312	-7.50505	-7.82245	-7.90544	-8.65709	-8.51191	-8.70597	-8.91049	-8.77475	-9.57042	-11.4335														-7.91128	-7.90312	-7.50505	-7.82245	-8.65709	-8.51191	-8.70597	-8.91049	-8.77475			-7.93975	-9.57042	-11.4335
1	RAIDAR test	RAIDAR test	RAIDAR test		2.1389	11.0843	123.732		-9.09557	-8.34733	-8.29184	-8.28038	-7.53213	-8.06123	-8.28537	-8.11138	-7.66794	-7.56724	-7.3552	-4.62511	-6.86497	-4.9106	-5.79813	-4.26887	-6.78455	-7.61288	-6.45004	-6.91692	-8.09443	-8.09906	-8.09906	-7.61288	-8.09443	-4.80427		-8.29184	-8.28038	-7.53213	-8.06123	-8.11138	-7.66794	-7.56724	-7.3552	-4.62511	-4.26887		-9.09557	-6.86497	-4.9106
[truncated: 22 more columns]

[truncated: 89 more sheets: Start, Work Area, BAT Main, Chemical Summary N, BAF BMF Field 1, BAF BMF Field 2, BAF BMF Field 3, BAF BMF Field 4, BAF BMF Field 5, BAF BMF Field 6, BAF BMF Field 7, BAF BMF Field 8, TMF Field 1, TMF Field 2, TMF Field 3, TMF Field 4, TMF Field 5, TMF Field 6, BMF Lab 1-Lo, BMF Lab 1 …]
